# Supplementary material for: Reduced Skeletal Muscle Mass Is Associated with an Increased Risk of Asthma Control and Exacerbation
Source: J Clin Med. 2022 Dec 6;11(23):7241. doi: 10.3390/jcm11237241 (PMC9738130; doi:10.3390/jcm11237241)
Supplement: Supplementary file 1 [file jcm-11-07241-s001.zip]

Archive with 1 entries (1 files):
- jcm-2013584-supplementary.pdf
